# Supplementary material for: Levels of DNA cytosine methylation in the Drosophila genome
Source: PeerJ. 2018 Jul 2;6:e5119. doi: 10.7717/peerj.5119 (PMC6033079; doi:10.7717/peerj.5119)
Supplement: Supplemental Information 1 [file peerj-06-5119-s001.txt]

use strict;
use warnings;
use feature 'say';
my $A;
my $T;
my $G;
my $C;
my $fileIN;
my $fileOUT;

open $fileIN,  '<',"genome.fasta" or die "can't open file genome.fasta for reading";
open $fileOUT, '>','basecount_fasta.out' or die "can't open file basecount_fasta.out for writing";

while ( my $seq = <$fileIN> ) {

  next if $seq =~ /^>/;
  $seq =~ s/\n//g;
  say $seq;

  my @dna = split //, $seq;

  foreach my $element ( @dna ) {
    $A++ if $element =~ m/A/;
    $T++ if $element =~ m/T/;
    $G++ if $element =~ m/G/;
    $C++ if $element =~ m/C/;
  }

  say $fileOUT "A=$A";
  say $fileOUT "T=$T";
  say $fileOUT "G=$G";
  say $fileOUT "C=$C";
}

close $fileIN;
close $fileOUT;
